# Supplementary material for: Resolution Mediator Chemerin15 Reprograms the Wound Microenvironment to Promote Repair and Reduce Scarring
Source: Curr Biol. 2014 Jun 16;24(12):1406–14. doi: 10.1016/j.cub.2014.05.006 (PMC4064685; doi:10.1016/j.cub.2014.05.006)
Supplement: Document S2. Supplemental Algorithms S1 and S2 [file mmc5.zip]

Archive with 2 entries (2 files):
- curbio11147mmc5/Supplemental Algorithm S1.f90
- curbio11147mmc5/Supplemental Algorithm S2.txt
