# Supplementary material for: Resolution Mediator Chemerin15 Reprograms the Wound Microenvironment to Promote Repair and Reduce Scarring
Source: Curr Biol. 2014 Jun 16;24(12):1406–14. doi: 10.1016/j.cub.2014.05.006 (PMC4064685; doi:10.1016/j.cub.2014.05.006)
Supplement: Document S2. Supplemental Algorithms S1 and S2 [file mmc5.zip › curbio11147mmc5/Supplemental Algorithm S1.f90]

      program processdata

      implicit none

      integer::npts,i,j
      integer::nptsinit
      real::sumup,valuetoadd,outvalue,dot,mag1,mag2,ignore,totalmag
      real,dimension(2)::vect1,vect2

      real,allocatable,dimension(:,:)::pointsinit,points
      real,allocatable,dimension(:)::angle,X,Y

      ! Open the file
      open(100,file='data.dat',status='unknown')
      read(100,*) nptsinit

      ! First read in the data
      print *,'Number of points:',nptsinit
      allocate(angle(nptsinit))    
      do i=1,nptsinit
        read (100,*) ignore,angle(i)
      enddo

      ! We need to strip out any zero change points, as all vectors must have a length > 0
      ! First work out how many of these 'distinct' points exist
      npts=nptsinit


      ! Once we know how many there are, set aside the memory to store them and put them in 
      ! the array called 'points'
      allocate(points(nptsinit,2))
      allocate(X(nptsinit))
      allocate(Y(nptsinit))
      allocate(pointsinit(npts,2))

     do i=1,npts
        X(i)=sin(angle(i))
        Y(i)=cos(angle(i))
       pointsinit(i,1)=X(i)
       pointsinit(i,2)=Y(i)
     enddo


      !npts=0
      npts=1
      points(npts,:)=pointsinit(1,:)
      do i=1,nptsinit-1
        vect1=pointsinit(i,:)
        mag1=sqrt(vect1(1)**2+vect1(2)**2)
        if(mag1.gt.0.0)then
          npts=npts+1
          points(npts,:)=pointsinit(i+1,:)
        endif
      enddo


      outvalue=0


      ! For each segment we now check to see how well it aligns will all the other
      ! segments. 1 means good alignment (in + or - direction) and 0 means perpendicular
      do i=1,npts-1

        vect1=points(i,:)
        mag1=sqrt(vect1(1)**2+vect1(2)**2)
        sumup=0
        totalmag=0

        do j=1,npts-1  
  
          vect2=points(j,:)

          dot=abs(vect1(1)*vect2(1)+vect1(2)*vect2(2))          
          mag2=sqrt(vect2(1)**2+vect2(2)**2)
          
          if((mag1.gt.0.0).and.(mag2.gt.0.0))then         
            valuetoadd=dot/(mag1*mag2)            
            totalmag=totalmag+mag1*mag2
            !print *,valuetoadd
            sumup=sumup+valuetoadd
          endif


        enddo

        !sumup=sumup/totalmag

        ! Take the average over all the segments for that segment
        sumup=sumup/float(npts-1)
        !print *,sumup

        !Add to final value
        outvalue=outvalue+sumup   

      enddo


      print *,'Alignment:',outvalue/float(npts-1)

      open(101,file='distinct_points.dat',status='unknown')
      write(101,*) npts
      do i=1,npts
        write(101,*) i,(points(i,j),j=1,2)
      enddo

      end program processdata
