# Supplementary material for: Resolution Mediator Chemerin15 Reprograms the Wound Microenvironment to Promote Repair and Reduce Scarring
Source: Curr Biol. 2014 Jun 16;24(12):1406–14. doi: 10.1016/j.cub.2014.05.006 (PMC4064685; doi:10.1016/j.cub.2014.05.006)
Supplement: Document S2. Supplemental Algorithms S1 and S2 [file mmc5.zip › curbio11147mmc5/Supplemental Algorithm S2.txt]

macro "Histology"  {


//run("Image Sequence...", "open="+dir+" number=13 starting=1 increment=1 scale=100 file= sort");
ID_Slice = getImageID();
Slice = getSliceNumber();
SliceEnde = nSlices();
name = getTitle();

dir_save = getDirectory("Choose Destination Directory ");

//Define the square size to be analysed...
FFT_ROI = getNumber("Square size? (32,64 or 128)", 64);

//Define the overlap between squares...
UEB_ROI = getNumber("Overlapping area?", 1);   

//Define the minimum circularity for a successful fitÉ
CircValue = 1.3;
//getNumber("Threshold for circularity?", 1.3);

//specify how many time the image will be eroded...
erod = 1;

//Predict the average grey value for a hittable square...
MeanValue = getNumber("Mean grey value??",6);

//Define the minimum standard deviation of grey levels...
GreyMin = getNumber("Minimal standard deviation of the grey levels?",10);

//Define the maximum standard deviation of grey levels...
GreyMax = getNumber ("Maximal standard deviation of the grey levels?",65);

n=0;					  // Counts the processed FFT images by...

for (Slice =1; Slice <= SliceEnde; Slice++)  { 		// Begin the loop function for the images...

print("\n", Slice, "\n"); 	 		// Write in the log the actual number of images in the stack... 


run("Duplicate...", "title=Picture of the Stack");

//    COLLALIGNÉ


run("8-bit");
run("Subtract...", "value=20");
run("Enhance Contrast", "saturated=0.5");
ID_Original = getImageID();
rename("Original");					// Original image for the Mask...
run("Duplicate...", "title=Mask.tif");
setThreshold(0, 85);
run("Convert to Mask");
run("Fill Holes");
run("Options...", "iterations=1 count=1");
run("Close-");
run("Options...", "iterations="+erod+" count=1");
run("Dilate");
ID_Lines = getImageID();			// Intermediate image from the analysis...
run("Set Scale...", "distance=1 known=1 pixel=1 unit=pixel global");
run("Analyze Particles...", "size=300000-Infinity circularity=0.00-1.00 show=Masks clear include");
ID_Mask = getImageID();
rename("Mask");	

run("Image Calculator...", "image1=Original operation=AND image2=Mask create");
ID_Endmask = getImageID();
rename("End-Mask");					// Mask...
//selectImage(ID_Lines);
//close();
selectImage(ID_Mask);
close();
selectImage(ID_Original);
close();
selectImage(ID_Endmask);
saveAs("tiff", "C:\\");	// Place for the storage of Endmask...

//           COLLALIGN-PROCESSINGÉ

height = getHeight();			//Define parameters of the image...
width   = getWidth();

run("Duplicate...", "title=Orientation.tif");
Orientation = getImageID();
run("RGB Color");			// Define the colour of the orientation lines...
run("Color Picker...");
setForegroundColor(255, 0, 0);
run("Color Picker...");
close();
selectImage(ID_Endmask);

//Double loop for the origin coordinates of the images for rasterizing...
//round is a tool for the round...
//makeRectangle is the tool for the raster image...

for (XCt = 0; XCt<UEB_ROI*round(width/FFT_ROI) - 1; XCt++)  {			
	XSelC = XCt*FFT_ROI/UEB_ROI;
                        
		for (YCt = 0;  YCt<UEB_ROI*round(height/FFT_ROI - 1);YCt++)  {  
			YSelC = YCt*FFT_ROI/UEB_ROI;
				selectImage(ID_Endmask);	
				makeRectangle(XSelC, YSelC, FFT_ROI, FFT_ROI);
				getStatistics(area, mean, min, max, std);
		if(mean >= MeanValue)  {		// Check the condition of the mean grey value of the grid...
		if(GreyMin <= std && std<= GreyMax)  {			// Check the condition of the standard deviation of the grey values...
			run("FFT");
			ID_FFT=getImageID();
			circ = ImageFFT(ID_FFT); 	// Function for the circularity preparations of the FFT image...
				if (circ >= CircValue )  {
					selectImage(ID_FFT);	
					n=n+1;		 // Counts the steps by...					
					theta=calcTheta (FFT_ROI); 		 //Weighting function...
					print (n, " \t", theta);
					Orientationlines (XSelC,YSelC,FFT_ROI,theta);	
					           } // End of the circularity loop...
			selectImage(ID_FFT);
			close();		
					} // End of if-loop for the Std ValueÉ				          			 
  				} // End of the if-loop from the Mean-Value...		
			} //End of the YScan...
		} // End of the XScan...
selectImage(ID_Endmask);
close();
selectImage(Orientation);


 saveAs("tif", dir_save+name+"-"+Slice); //pad(Slice));
//saveAs("tiff","");
close();
selectImage(ID_Slice);
run("Next Slice [>]");

selectWindow("Log");
saveAs("text", dir_save+name+"-log");

		}  	   // End of the COLLALIGN macro loop...


//  FEATURES...
	
// Trough as a function of moment of inertia calculation... 

function calcTheta (FFT_ROI) {

Sx= 0;Sy =0;Sxx =0;Syy =0;Sxy =0;
Mxx = 0; Myy = 0; Mxy=0; Norm =0;

for (x = 0;x<=FFT_ROI - 1;x++)  {
	for (y = 0;y<=FFT_ROI - 1;y++)  {
		Weight = getPixel( x , y );
		if ( Weight >150 )  {
	Sx = Sx + x*Weight;
	Sy = Sy + y*Weight;
	Sxx = Sxx + x*x*Weight;
	Syy = Syy + y*y*Weight;
	Sxy = Sxy + x*y*Weight;
	Norm = Norm + Weight;
				}  // End of the weight condition loop...
			}  // End of the loop for y...
		} // End of the loop for x...
	Mxx = Sxx - Sx*Sx/Norm;	
	Myy = Syy - Sy*Sy/Norm;
	Mxy = Sxy - Sx*Sy/Norm;
	Counter = (Mxx-Myy+sqrt((Mxx-Myy)*(Mxx-Myy)+4*Mxy*Mxy));
	Denominator = 2*Mxy;
		if (Denominator == 0)  { 
			theta = 1.57;
				} else { 			
	theta = atan(Counter / Denominator);
				          } // End of the if-loop demonimator == 0...
	return theta;
				} // End of the calcTheta function...

// Orientation lines... 

function Orientationlines(XSelC,YSelC,FFT_ROI,theta) {
	
selectImage(Orientation);
XNewCen = XSelC+FFT_ROI/2;
YNewCen = YSelC+FFT_ROI/2;
r = FFT_ROI / 4;
setLineWidth(8);	
drawLine( round(XNewCen+r*cos(theta)) , round(YNewCen-r*sin(theta)) , round(XNewCen-r*cos(theta)) , round(YNewCen+r*sin(theta)));
							         } // End of the function Orientationlines...

//FFT processing of the image for weighting...

function ImageFFT (ID_FFT) {

run("Duplicate..." , "title=[FFT1.tiff]");
ID_FFT1=getImageID();
setThreshold(120, 255);
run("Convert to Mask");
run("Options...", "iterations=3 count=1");
run("Close-");
run("Options...", "iterations=1 count=1");	// Fine adjustment of the FFT images...
run("Erode");
run("Set Measurements...", "area fit redirect=None decimal=3");
run("Analyze Particles...", "size=10-Infinity circularity=0.00-1.00 show=Nothing display include");
major = getResult("Major",0);
minor = getResult("Minor",0);
circ = major/minor;
close();
return circ;
		    	    } // End of the function ImageFFT
